# Supplementary material for: Graphene Oxide Normal (GO + Mn2+) and Ultrapure: Short-Term Impact on Selected Antioxidant Stress Markers and Cytokines in NHDF and A549 Cell Lines
Source: Antioxidants (Basel). 2021 May 11;10(5):765. doi: 10.3390/antiox10050765 (PMC8151183; doi:10.3390/antiox10050765)
Supplement: Supplementary file 1 [file antioxidants-10-00765-s001.zip]

Archive with 1 entries (1 files):
- antioxidants-1139927-supplementary.pdf
